# Supplementary material for: Crystal search – feasibility study of a real-time deep learning process for crystallization well images
Source: Acta Crystallogr A Found Adv. 2023 Jun 2;79(Pt 4):331–8. doi: 10.1107/S2053273323001948 (PMC10317135; doi:10.1107/S2053273323001948)
Supplement: Supplementary file 1 [file a-79-00331-sup1.xlsx]

## Sheet: Sheet1
crystal. plate		User				Alex net										Vgg net										Res net										Squeeze net										Squeeze net c = 80
	no.	crystal	precipit.	other	clear	crystal		precipit.		other		clear		sum		crystal		precipit.		other		clear		sum		crystal		precipit.		other		clear		sum		crystal		precipit.		other		clear		sum		crystal		precipit.
MP001152	96	0	54	11	31	0		48	88.8889	2	18.1818	21	67.7419	71	73.9583	0		44	81.4815	0		22	70.9677	66	68.75	0		42	77.7778	0		15	48.3871	57	59.375	0		46	85.1852	0		23	74.1935	69	71.875	0		46	85.1852
MP001161	96	0	54	14	28	0		44	81.4815	5	35.7143	27	96.4286	76	79.1667	0		43	79.6296	2	14.2857	25	89.2857	70	72.9167	0		21	38.8889	9	64.2857	21	75	51	53.125	0		39	72.2222	1	7.14286	28	100	68	70.8333	0		39	72.2222
MP001163	96	0	28	38	30	0		21	75	26	68.4211	27	90	74	77.0833	0		23	82.1429	20	52.6316	14	46.6667	57	59.375	0		19	67.8571	32	84.2105	6	20	57	59.375	0		22	78.5714	31	81.5789	30	100	83	86.4583	0		22	78.5714
MP001701	96	57	38	0	1	33	57.8947	30	78.9474	0		1	100	64	66.6667	14	24.5614	37	97.3684	0		1	100	52	54.1667	42	73.6842	22	57.8947	0		1	100	65	67.7083	34	59.6491	36	94.7368	0		1	100	71	73.9583	44	77.193	30	78.9474
MP001925	288	43	222	2	21	14	32.5581	185	83.3333	0		18	85.7143	217	75.3472	2	4.65116	192	86.4865	0		19	90.4762	213	73.9583	10	23.2558	185	83.3333	0		8	38.0952	203	70.4861	10	23.2558	201	90.5405	0		19	90.4762	230	79.8611	18	41.8605	201	90.5405
MP002047	288	128	110	33	17	62	48.4375	52	47.2727	23	69.697	15	88.2353	152	52.7778	40	31.25	31	28.1818	27	81.8182	13	76.4706	111	38.5417	75	58.5938	33	30	19	57.5758	15	88.2353	142	49.3056	55	42.9688	62	56.3636	27	81.8182	14	82.3529	158	54.8611	64	50	57	51.8182
MP002148	96	41	49	5	1	37	90.2439	6	12.2449	0		1	100	44	45.8333	22	53.6585	13	26.5306	2	40	1	100	38	39.5833	34	82.9268	6	12.2449	0		1	100	41	42.7083	18	43.9024	26	53.0612	2	40	1	100	47	48.9583	30	73.1707	17	34.6939
MP002206	288	80	129	24	55	60	75	54	41.8605	9	37.5	47	85.4545	170	59.0278	42	52.5	21	16.2791	10	41.6667	37	67.2727	110	38.1944	61	76.25	41	31.7829	2	8.33333	53	96.3636	157	54.5139	57	71.25	64	49.6124	7	29.1667	52	94.5455	180	62.5	60	75	71	55.0388
MP002267	96	32	58	6	0	24	75	30	51.7241	0		0		54	56.25	6	18.75	52	89.6552	0		0		58	60.4167	25	78.125	13	22.4138	0		0		38	39.5833	18	56.25	50	86.2069	0		0		68	70.8333	19	59.375	45	77.5862
MP002269	96	28	60	7	1	18	64.2857	33	55	0		1	100	52	54.1667	6	21.4286	50	83.3333	0		1	100	57	59.375	20	71.4286	14	23.3333	0		1	100	35	36.4583	10	35.7143	47	78.3333	0		1	100	58	60.4167	18	64.2857	43	71.6667
MP002270	96	32	27	37	0	29	90.625	7	25.9259	1	2.7027	0		37	38.5417	25	78.125	5	18.5185	9	24.3243	0		39	40.625	12	37.5	14	51.8519	9	24.3243	0		35	36.4583	22	68.75	9	33.3333	2	5.40541	0		33	34.375	25	78.125	7	25.9259
MP002369	96	40	56	0	0	32	80	51	91.0714	0		0		83	86.4583	16	40	37	66.0714	0		0		53	55.2083	30	75	49	87.5	0		0		79	82.2917	26	65	52	92.8571	0		0		78	81.25	29	72.5	52	92.8571
MP002368	96	21	66	5	4	9	42.8571	48	72.7273	2	40	4	100	63	65.625	4	19.0476	38	57.5758	0		3	75	45	46.875	8	38.0952	52	78.7879	1	20	0		61	63.5417	6	28.5714	58	87.8788	0		4	100	68	70.8333	6	28.5714	58	87.8788
MP002370	96	32	64	0	0	20	62.5	45	70.3125	0		0		65	67.7083	11	34.375	38	59.375	0		0		49	51.0417	22	68.75	45	70.3125	0		0		67	69.7917	10	31.25	59	92.1875	0		0		69	71.875	14	43.75	56	87.5
MP002412	288	157	61	18	52	139	88.535	27	44.2623	3	16.6667	45	86.5385	214	74.3056	112	71.3376	38	62.2951	2	11.1111	37	71.1538	189	65.625	113	71.9745	41	67.2131	1	5.55556	38	73.0769	193	67.0139	135	85.9873	30	49.1803	3	16.6667	48	92.3077	216	75	136	86.6242	31	50.8197
MP002413	288	164	47	17	60	142	86.5854	26	55.3191	4	23.5294	47	78.3333	219	76.0417	122	74.3902	32	68.0851	4	23.5294	34	56.6667	192	66.6667	137	83.5366	15	31.9149	2	11.7647	47	78.3333	201	69.7917	137	83.5366	32	68.0851	5	29.4118	47	78.3333	221	76.7361	139	84.7561	30	63.8298
sum	2400	855	1123	217	301	619		707		75		254		1655		422		694		76		207		1399		589		612		75		206		1482		538		833		78		268		1717		602		805
wgt. mean [%]							76.8836		69.9933		55.4831		85.0976		74.231		60.0535		73.5202		54.2397		71.1758		68.0638		72.4434		66.2688		62.0256		77.2571		70.0355		69.8592		78.551		67.1438		89.9524		77.089		74.3055		76.4626
[truncated: 6 more columns]
