# Supplementary material for: Crystal search – feasibility study of a real-time deep learning process for crystallization well images
Source: Acta Crystallogr A Found Adv. 2023 Jun 2;79(Pt 4):331–8. doi: 10.1107/S2053273323001948 (PMC10317135; doi:10.1107/S2053273323001948)
Supplement: Supplementary file 2 [file a-79-00331-sup2.xlsx]

## Sheet: Sheet1
crystal. plate		User				Alex net 13 classes										Alex net 5 classes										Alex net marco
	no.	crystal	precipit.	other	clear	crystal		precipit.		other		clear		sum		crystal		precipit.		other		clear		sum		crystal		precipit.		other		clear		sum
MP001152	96	0	54	11	31	0		48	88.8889	2	18.1818	21	67.7419	71	73.9583	0		47	87.037	0		17	54.8387	64	66.6667	0		28	51.8519	0		11	35.4839	39	40.625
MP001161	96	0	54	14	28	0		44	81.4815	5	35.7143	27	96.4286	76	79.1667	0		45	83.3333	1	7.14286	24	85.7143	70	72.9167	0		16	29.6296	0	0	22	78.5714	38	39.5833
MP001163	96	0	28	38	30	0		21	75	26	68.4211	27	90	74	77.0833	0		17	60.7143	29	76.3158	12	40	58	60.4167	0		10	35.7143	3	7.89474	7	23.3333	20	20.8333
MP001701	96	57	38	0	1	33	57.8947	30	78.9474	0		1	100	64	66.6667	17	29.8246	33	86.8421	0		1	100	51	53.125	54	94.7368	0	0	0		1	100	55	57.2917
MP001925	288	43	222	2	21	14	32.5581	185	83.3333	0		18	85.7143	217	75.3472	14	32.5581	180	81.0811	0		17	80.9524	211	73.2639	31	72.093	41	18.4685	0		16	76.1905	88	30.5556
MP002047	288	128	110	33	17	62	48.4375	52	47.2727	23	69.697	15	88.2353	152	52.7778	45	35.1562	28	25.4545	4	12.1212	13	76.4706	90	31.25	101	78.9062	0	0	0	0	15	88.2353	116	40.2778
MP002148	96	41	49	5	1	37	90.2439	6	12.2449	0		1	100	44	45.8333	35	85.3659	2	4.08163	0	0	1	100	38	39.5833	34	82.9268	3	6.12245	0		1	100	38	39.5833
MP002206	288	80	129	24	55	60	75	54	41.8605	9	37.5	47	85.4545	170	59.0278	55	68.75	8	6.20155	9	37.5	38	69.0909	110	38.1944	66	82.5	0	0	0	0	16	29.0909	82	28.4722
MP002267	96	32	58	6	0	24	75	30	51.7241	0		0		54	56.25	15	46.875	39	67.2414	1	16.6667	0		55	57.2917	18	56.25	23	39.6552	0		0		41	42.7083
MP002269	96	28	60	7	1	18	64.2857	33	55	0		1	100	52	54.1667	10	35.7143	45	75	0		1	100	56	58.3333	16	57.1429	39	65	0		1	100	56	58.3333
MP002270	96	32	27	37	0	29	90.625	7	25.9259	1	2.7027	0		37	38.5417	24	75	9	33.3333	4	10.8108	0		37	38.5417	27	84.375	7	25.9259	0	0	0		34	35.4167
MP002369	96	40	56	0	0	32	80	51	91.0714	0		0		83	86.4583	25	62.5	44	78.5714	0		0		69	71.875	37	92.5	6	10.7143	0		0		43	44.7917
MP002368	96	21	66	5	4	9	42.8571	48	72.7273	2	40	4	100	63	65.625	6	28.5714	47	71.2121	0		4	100	57	59.375	19	90.4762	12	18.1818	0	0	0		31	32.2917
MP002370	96	32	64	0	0	20	62.5	45	70.3125	0		0		65	67.7083	21	65.625	35	54.6875	0		0		56	58.3333	13	40.625	9	14.0625	0		0		22	22.9167
MP002412	288	157	61	18	52	139	88.535	27	44.2623	3	16.6667	45	86.5385	214	74.3056	111	70.7006	36	59.0164	5	27.7778	42	80.7692	194	67.3611	135	85.9873	21	34.4262	0	0	43	82.6923	199	69.0972
MP002413	288	164	47	17	60	142	86.5854	26	55.3191	4	23.5294	47	78.3333	219	76.0417	120	73.1707	27	57.4468	3	17.6471	44	73.3333	194	67.3611	131	79.878	21	44.6809	1	5.88235	38	63.3333	191	66.3194
sum	2400	855	1123	217	301	619		707		75		254		1655		498		642		56		214		1410		682		236		4		171		1093
wgt. mean [%]							76.8836		69.9933		55.4831		85.0976		74.231		64.0853		71.3318		51.0362		73.7577		68.3345		81.4246		37.1079		7.39164		67.5596		69.4157
